# Supplementary material for: The Accumulation and Biosynthesis of Anthocyanin in Black, White, and Yellow Waxy Corns (Zea mays L. sinensis kulesh) during Kernel Maturation
Source: Foods. 2023 Apr 1;12(7):1486. doi: 10.3390/foods12071486 (PMC10094669; doi:10.3390/foods12071486)
Supplement: Supplementary file 1 [file foods-12-01486-s001.zip]

Archive with 1 entries (1 files):
- foods-2258398-supplementary.pdf
